# Supplementary material for: Isoporous Polyvinylidene Fluoride Membranes with Selective Skin Layers via a Thermal-Vapor Assisted Phase Separation Method for Industrial Purification Applications
Source: Membranes (Basel). 2022 Feb 22;12(3):250. doi: 10.3390/membranes12030250 (PMC8953312; doi:10.3390/membranes12030250)
Supplement: Supplementary file 1 [file membranes-12-00250-s001.zip]

Archive with 1 entries (1 files):
- membranes-1593486-supplementary.pdf
